# Supplementary material for: Trauma, post-traumatic stress disorder and violence in the prison population: prospective cohort study of sentenced male prisoners in the UK
Source: BJPsych Open. 2023 Mar 3;9(2):e47. doi: 10.1192/bjo.2022.639 (PMC10044336; doi:10.1192/bjo.2022.639)
Supplement: Supplementary file 1 [file bjosup.zip]

Archive with 3 entries (3 files):
- S2056472422006391sup001.docx
- S2056472422006391sup002.docx
- S2056472422006391sup003.docx
